# Supplementary material for: A neuroimaging data set on problem solving in the case of the reversal error: Putamen data
Source: Data Brief. 2020 Sep 19;33:106322. doi: 10.1016/j.dib.2020.106322 (PMC7522476; doi:10.1016/j.dib.2020.106322)
Supplement: Supplementary file 1 [file mmc1.zip]

Archive with 6 entries (5 files):
- data/
- __MACOSX/._data
- data/dataset.RData
- __MACOSX/data/._dataset.RData
- data/dataset.mat
- __MACOSX/data/._dataset.mat
